# Supplementary material for: Comparison of Four Screening Markers [(C16 + C18:1)/C2, C14/C3, C12/C0, and C12/C2] for Carnitine Palmitoyltransferase II Deficiency in the Nationwide Newborn Screening Program in Japan
Source: Int J Neonatal Screen. 2026 May 15;12(2):36. doi: 10.3390/ijns12020036 (PMC13214869; doi:10.3390/ijns12020036)
Supplement: Supplementary file 1 [file IJNS-12-00036-s001.zip]

Archive with 1 entries (1 files):
- IJNS-4138901-supplementary.pdf
